# Supplementary material for: Caspase-1 Deficiency Modulates Adipogenesis through Atg7-Mediated Autophagy: An Inflammatory-Independent Mechanism
Source: Biomolecules. 2024 Apr 20;14(4):501. doi: 10.3390/biom14040501 (PMC11048440; doi:10.3390/biom14040501)
Supplement: Supplementary file 1 [file biomolecules-14-00501-s001.zip]

Archive with 1 entries (1 files):
- biomolecules-2970646-supplementary.pdf
